# Supplementary material for: A Two‐Sample Mendelian Randomization Research Examining the Causal Association Between Ischemic Stroke and Obstructive Sleep Apnea
Source: Brain Behav. 2025 Aug 22;15(8):e70787. doi: 10.1002/brb3.70787 (PMC12373515; doi:10.1002/brb3.70787)
Supplement: Supplementary file 1 — Table S1 MR analysis of ischemic stroke and obstructive sleep apnea SNPs Features Table S2 MR analysis of large artery stroke and obstructive sleep apnea SNPs Features Table S3 MR analysis of cardioembolic stroke and obstructive sleep apnea SNPs Features Table S4 MR analysis of small vessel stroke and obstructive sleep apnea SNPs Features Table S5 SNP characteristics of variants [file BRB3-15-e70787-s001.xlsx]

## Sheet: Table S1
Table S1 MR analysis of ischemic stroke and obstructive sleep apnea SNPs Features
No.	Instrumental SNP	Effect allele	Other allele	Exposure (ischemic stroke)				Outcome (obstructive sleep apnea)			NOTE
				β	SE	P value	F value	β	SE	P value
1	rs11242678	T	C	0.0723	0.0114	2.7e-10	40.2223	-0.022783	0.00738693	0.0020408	Removed (Identified as an outlier by the MR-PRESSO method）
2	rs2066864	A	G	0.0634	0.0115	3.51e-08	30.3936	0.00141471	0.00743552	0.849103
3	rs2107595	A	G	0.0882	0.0132	2.33e-11	44.6467	0.0120223	0.00867118	0.165604
4	rs3184504	T	C	0.0779	0.0101	1.23e-14	59.4884	-0.000223402	0.00694316	0.974332
5	rs473238	T	C	0.0831	0.0147	1.65e-08	31.9571	0.00805009	0.00805415	0.317554
6	rs4942561	T	G	0.0655	0.0116	1.77e-08	31.8835	-0.00667028	0.00797883	0.403157
7	rs635634	T	C	0.0772	0.0134	9.18e-09	33.1914	0.0068745	0.00846927	0.416964
SNP, single nucleotide polymorphism;β,Beta; SE, standard error;F, F-statistic.

## Sheet: Table S2
Table S2 MR analysis of large artery stroke and obstructive sleep apnea SNPs Features
No.	Instrumental SNP	Effect allele	Other allele	Exposure (large artery stroke)				Outcome (obstructive sleep apnea)			NOTE
				β	SE	P value	F value	β	SE	P value
1	rs10820405	A	G	-0.1812	0.0331	4.51e-08	29.9682	0.00875447	0.00852893	0.304683
2	rs2107595	A	G	0.2358	0.0319	1.44e-13	54.6394	0.0120223	0.00867118	0.165604
3	rs7610618	T	C	0.8449	0.149	1.44e-08	32.1542	0.00286549	0.0160579	0.858372
SNP, single nucleotide polymorphism;β,Beta; SE, standard error;F, F-statistic.

## Sheet: Table S3
Table S3 MR analysis of cardioembolic stroke and obstructive sleep apnea SNPs Features
No.	Instrumental SNP	Effect allele	Other allele	Exposure (cardioembolic stroke)				Outcome (obstructive sleep apnea)			NOTE
				β	SE	P value	F value	β	SE	P value
1	rs12932445	T	C	-0.1758	0.0245	6.88e-13	51.4879	-0.0236685	0.00808959	0.00343574
2	rs146390073	T	C	0.6688	0.1195	2.2e-08	31.3225	-0.0462546	0.0640272	0.470036
3	rs2466455	T	C	-0.2992	0.0222	2.75e-41	181.642	-0.0181114	0.0080088	0.0237323
4	rs6838973	T	C	-0.1079	0.0196	3.58e-08	30.3061	-0.00853631	0.00682008	0.2107
SNP, single nucleotide polymorphism;β,Beta; SE, standard error;F, F-statistic.

## Sheet: Table S4
Table S4 MR analysis of small vessel stroke and obstructive sleep apnea SNPs Features
No.	Instrumental SNP	Effect allele	Other allele	Exposure (small vessel stroke)				Outcome (obstructive sleep apnea )			NOTE
				β	SE	P value	F value	β	SE	P value
1	rs12445022	A	G	0.1301	0.0244	9.26e-08	28.4299	0.0109364	0.00734279	0.13638
2	rs149163995	T	C	-0.1945	0.0368	1.22e-07	27.9347	0.0186993	0.0107764	0.0827028
3	rs35818742	T	C	-0.1674	0.0329	3.65e-07	25.8892	-0.00095327	0.00870735	0.912823
4	rs76576182	A	G	-0.4436	0.0844	1.46e-07	27.6247	0.0147485	0.0458931	0.747932
5	rs7766042	T	C	-0.2129	0.0397	7.97e-08	28.7588	0.0353055	0.0105498	0.00081822	Removed (Identified as an outlier by the MR-PRESSO method)
SNP, single nucleotide polymorphism;β,Beta; SE, standard error;F, F-statistic.

## Sheet: Table S5
Table S5 SNP characteristics of variants
no.	SNP	effect_allele.exposure	other_allele.exposure	effect_allele.outcome	other_allele.outcome	beta.exposure	beta.outcome	eaf.exposure	eaf.outcome	remove	palindromic	ambiguous	id.outcome	pval.outcome	se.outcome	outcome	mr_keep.outcome	pval_origin.outcome	data_source.outcome	se.exposure	pval.exposure	exposure	mr_keep.exposure	pval_origin.exposure	id.exposure	data_source.exposure	action	mr_keep	samplesize.outcome
1	rs2634074	A	T	A	T	-0.0941	-0.0179753	0.7877	NA	FALSE	TRUE	TRUE	a88rAE	0.0247155	0.00800387	outcome	TRUE	reported	textfile	0.0121	5.91e-15	exposure	TRUE	reported	oOS5FT	textfile	2	FALSE	NA
2	rs476762	A	T	A	T	0.201	0.0080151	0.133	NA	FALSE	TRUE	TRUE	vw7Pwa	0.319666	0.00805422	outcome	TRUE	reported	textfile	0.0353	1.22e-08	exposure	TRUE	reported	hhGgHF	textfile	2	FALSE	NA
